# Supplementary material for: SERRS Detection on Silver Nanoparticles Supported on Acid-Treated Melamine-Resin Microspheres
Source: Nanomaterials (Basel). 2021 May 19;11(5):1337. doi: 10.3390/nano11051337 (PMC8160733; doi:10.3390/nano11051337)
Supplement: Supplementary file 1 [file nanomaterials-11-01337-s001.zip]

Archive with 1 entries (1 files):
- nanomaterials-1183351-supplementary.pdf
